# Supplementary material for: TLK1‐mediated MK5‐S354 phosphorylation drives prostate cancer cell motility and may signify distinct pathologies
Source: Mol Oncol. 2022 Feb 3;16(13):2537–57. doi: 10.1002/1878-0261.13183 (PMC9251878; doi:10.1002/1878-0261.13183)
Supplement: Supplementary file 3 — Table S2. Layout of PCa TMA. Table S3. Clinicopathological features of the TMA tumour samples. [file MOL2-16-2537-s001.xlsx]

## Sheet: Supp. Table 2-TMA Layout
TMA Geometry
Replicate:	1	Of:	1	Prostate TMA 2
		COLUMN
		1	2	3	4	5	6	7	8	9	10	11	12
					Donor9	Donor9	Donor9	Donor18	Donor18	Donor18	Donor27	Donor27	Donor27
ROW	1				070291BLK-X1	070291BLK-X1	070291BLK-X1	080006BLK-Y2	080006BLK-Y2	080006BLK-Y2	080144BLK-Y1	080144BLK-Y1	080144BLK-Y1
					Tumor	Tumor	Benign	Tumor	Tumor	Benign	Benign	Tumor	Tumor
		Donor1	Donor1	Donor1	Donor10	Donor10	Donor10	Donor19	Donor19	Donor19	Donor28	Donor28	Donor28
	2	060014BLK-X7	060014BLK-X7	060014BLK-X7	070354BLK-Y1	070354BLK-Y1	070354BLK-Y1	080047BLK-Y1	080047BLK-Y1	080047BLK-Y1	080156BLK-Y1	080156BLK-Y1	080156BLK-Y1
		No tissue	Benign	Tumor	Tumor	Tumor	Benign	Tumor	Tumor	Tumor	?	?`	Tumor
		Donor2	Donor2	Donor2	Donor11	Donor11	Donor11	Donor20	Donor20	Donor20	Donor29	Donor29	Donor29
	3	060059BLK-X5	060059BLK-X5	060059BLK-X5	070408BLK-Y1	070408BLK-Y1	070408BLK-Y1	080059BLK-Y1	080059BLK-Y1	080059BLK-Y1	080194BLK-Y2	080194BLK-Y2	080194BLK-Y2
		Benign	Tumor	Tumor	Benign	Benign	Benign	Benign	Benign	Benign	Tumor	Tumor	Benign
		Donor3	Donor3	Donor3	Donor12	Donor12	Donor12	Donor21	Donor21	Donor21	Donor30	Donor30	Donor30
	4	070090BLK-Y1	070090BLK-Y1	070090BLK-Y1	070416BLK-Y1	070416BLK-Y1	070416BLK-Y1	080075BLK-Y3	080075BLK-Y3	080075BLK-Y3	080247BLK-Y1	080247BLK-Y1	080247BLK-Y1
		Benign	Tumor	Tumor	Benign	Benign	Benign	Tumor	Tumor	Benign	Tumor	Tumor	Benign
		Donor4	Donor4	Donor4	Donor13	Donor13	Donor13	Donor22	Donor22	Donor22	Donor31	Donor31	Donor31
	5	070163BLK-Y1	070163BLK-Y1	070163BLK-Y1	070452BLK-Y2	070452BLK-Y2	070452BLK-Y2	080086BLK-Y1	080086BLK-Y1	080086BLK-Y1	080272BLK-Y3	080272BLK-Y3	080272BLK-Y3
		Tumor, on edge	Tumor	Benign	Tumor	Tumor	Benign	Tumor	Benign	Tumor	Tumor	Tumor	Benign
		Donor5	Donor5	Donor5	Donor14	Donor14	Donor14	Donor23	Donor23	Donor23	Donor32	Donor32	Donor32
	6	070183BLK-Y1	070183BLK-Y1	070183BLK-Y1	070467BLK-Y2	070467BLK-Y2	070467BLK-Y2	080101BLK-Y2	080101BLK-Y2	080101BLK-Y2	080359BLK-Y1	080359BLK-Y1	080359BLK-Y1
		Tumor, focal	Benign	Benign	Tumor	Tumor	Benign	Tumor	Tumor	Benign	Benign	Tumor	Tumor
		Donor6	Donor6	Donor6	Donor15	Donor15	Donor15	Donor24	Donor24	Donor24	Donor33	Donor33	Donor33
	7	070185BLK-Y2	070185BLK-Y2	070185BLK-Y2	070536BLK-X3	070536BLK-X3	070536BLK-X3	090099BLK-Y2	090099BLK-Y2	090099BLK-Y2	080409BLK-Y3	080409BLK-Y3	080409BLK-Y3
		No tissue	Tumor	Tumor	Tumor	?	Benign	Tumor	Tumor	Benign	Tumor/PNI	Tumor	Benign
		Donor7	Donor7	Donor7	Donor16	Donor16	Donor16	Donor25	Donor25	Donor25	Donor34	Donor34	Donor34
	8	070233BLK-Y1	070233BLK-Y1	070233BLK-Y1	070541BLK-X1	070541BLK-X1	070541BLK-X1	080091BLK-Y3	080091BLK-Y3	080091BLK-Y3	090427BLK-Y3	090427BLK-Y3	090427BLK-Y3
		Tumor, focal	Tumor, focal	Benign	Tumor	Tumor	Benign	Tumor	Tumor	Tumor	Tumor	Tumor	Benign
		Donor8	Donor8	Donor8	Donor17	Donor17	Donor17	Donor26	Donor26	Donor26	Donor35	Donor35	Donor35
	9	070236BLK-X1	070236BLK-X1	070236BLK-X1	070554BLK-X2	070554BLK-X2	070554BLK-X2	090048BLK-Y3	090048BLK-Y3	090048BLK-Y3	080381BLK-Y1	080381BLK-Y1	080381BLK-Y1
		Tumor	Tumor	Benign	Tumor	Tumor	No tissue	Tumor	Benign	Tumor	Tumor	Tumor	Benign
Color Legends
Blank upper left
3+4=7
4+4=8
Benign Control
3+3=6
4+5=9
4+3=7

## Sheet: Supp. Table 3
IseTMA Report
N. of Replicates:	1
Block number:	Prostate TMA 2
Notes:	2nd TMA attempt
Block creation date:	2017-12-07 13:45:42
N. of Rows:	9	N. of Columns:	12	Needle diameter:	1	mm
Donor blocks	Donor	Number:	Pathology: pTNM, gleason, stage	Notes: Race, age	Nuclear staining (scale: 1-5)		Cytoplasmic staining (scale: 1-5)
	1	060014BLK-X7	3+4=7	WHITE, 66	no tumor		no tumor
	2	060059BLK-X5	pT3bN1Mx, 3+4 IV	WHITE, 62	2		4
	3	070090BLK-Y1	pT2N0Mx, 3+4 II	WHITE, 46	2		1
	4	070163BLK-Y1	pT3bpN0pMx, 4+4 III	WHITE, 52	1-2		2
	5	070183BLK-Y1	pT2cN0Mx, 3+3 II	BLACK, 68	1-2		1-2
	6	070185BLK-Y2	pT2cN0Mx, 3+4 II	BLACK, 46	5		1-2
	7	070233BLK-Y1	pT2cN0Mx, 3+3 II	WHITE, 71	2		2
	8	070236BLK-X1	pT3N1Mx, 3+4=7 IV	BLACK, 71	3		2
	9	070291BLK-X1	pT2N0Mx, 3+4 II	WHITE, 46	4		1
	10	070354BLK-Y1	pT2N0Mx, 3+4=7 II	WHITE, 61	no tumor		no tumor
	11	070408BLK-Y1	4+5=9 II	BLACK, 61	no tumor		no tumor
	12	070416BLK-Y1	B9	BLACK, 52	stroma only		stroma only
	13	070452BLK-Y2	pT2cN0Mx, 3+4=7 II	WHITE, 57	4		4
	14	070467BLK-Y2	pT3bN0Mx, 3+4=7 III	WHITE, 64	3		4
	15	070536BLK-X3	pT2N0Mx, 3+4 II	WHITE, 66	3		2
	16	070541BLK-X1	pT3N0Mx, 3+4=7 III	UNK, 65	3		4
	17	070554BLK-X2	pT2N0Mx, 3+3=6 II	WHITE, 64	no tumor		no tumor
	18	080006BLK-Y2	pT2c N0 Mx, 3+4=7 II	WHITE, 63	2		2
	19	080047BLK-Y1	pT2cN1Mx, 4+5 IV	WHITE, 67	4		1
	20	080059BLK-Y1	pT3N0Mx, 3+4=7 III	BLACK, 52	3		1
	21	080075BLK-Y3	pT2 N0 Mx, 3 + 4 II	WHITE, 59	3		2
	22	080086BLK-Y1	pT2c N0 Mx, 3+4=7 II	BLACK, 57	4		1
	23	080101BLK-Y2	pT2c N1 Mx, 3+4=7 IV	WHITE, 64	2		4
	24	090099BLK-Y2	4+3=7	BLACK, 64	3		4
	25	080091BLK-Y3	pT2cN0Mx, 3+4=7 II	BLACK, 63	3		2
	26	090048BLK-Y3	pT2N0Mx, 3+4=7 II	BLACK, 63	4		2
	27	080144BLK-Y1	pT2cN0Mx, 3+4 II	BLACK, 60	3		2
	28	080156BLK-Y1	pT3aN0Mx, 4+4 III	UNK, 55	no tumor		no tumor
	29	080194BLK-Y2	p3a N0 Mx, 3+4=7 III	BLACK, 58	no tumor		no tumor
	30	080247BLK-Y1	pT2c N0 Mx, 3+4=7 II	WHITE, 52	4		2
	31	080272BLK-Y3	pT2N0Mx, 3+3=6 II	BLACK, 68	4-5		1-2
	32	080359BLK-Y1	pT2c N0 Mx, 4+3=7 II	BLACK, 66	4		4
	33	080409BLK-Y3	pT3bN0Mx, 4+3=7 III	BLACK, 62	4-5		2
	34	090427BLK-Y3	pT3bN0Mx, 3+4=7 III	BLACK, 66	3		1
	35	080381BLK-Y1	pT2cN0Mx, 3+4=7 II	WHITE, 50	5		2
